# Supplementary material for: Fighting to Train—Implementation of a Train Like You Fight Joint Role 2 Austere Surgical Care Curriculum
Source: Mil Med. 2025 Dec 4;191(7-8):e1536–45. doi: 10.1093/milmed/usaf576 (PMC13331495; doi:10.1093/milmed/usaf576)
Supplement: usaf576_Supplementary_Data [file usaf576_supplementary_data.zip]

Archive with 4 entries (3 files):
- usaf576_Supplementary_Data/
- usaf576_Supplementary_Data/JTS_ARSC_Learning Objectives.pdf
- usaf576_Supplementary_Data/SUPP TABLE 1_Role_2_Austere_Surgical_Care_Curriculum_JULY_2.docx
- usaf576_Supplementary_Data/Supplemental Box 1 (new).docx
